# Supplementary material for: Circular RNA Encoded Amyloid Beta peptides—A Novel Putative Player in Alzheimer’s Disease
Source: Cells. 2020 Sep 29;9(10):2196. doi: 10.3390/cells9102196 (PMC7650678; doi:10.3390/cells9102196)
Supplement: Supplementary file 1 [file cells-09-02196-s001.zip]

Archive with 19 entries (16 files):
- revised supplementary data/
- revised supplementary data/Supplementary Table 1-final.docx
- __MACOSX/
- __MACOSX/revised supplementary data/
- __MACOSX/revised supplementary data/._Supplementary Table 1-final.docx
- revised supplementary data/Supplementary data-7_final.docx
- __MACOSX/revised supplementary data/._Supplementary data-7_final.docx
- revised supplementary data/Supplementary data-2-final.pdf
- __MACOSX/revised supplementary data/._Supplementary data-2-final.pdf
- revised supplementary data/Supplementary data-5-final.docx
- __MACOSX/revised supplementary data/._Supplementary data-5-final.docx
- revised supplementary data/Supplementary data-1-final.pdf
- __MACOSX/revised supplementary data/._Supplementary data-1-final.pdf
- revised supplementary data/Supplementary data-6-final.docx
- __MACOSX/revised supplementary data/._Supplementary data-6-final.docx
- revised supplementary data/Supplementary data-3-final.docx
- __MACOSX/revised supplementary data/._Supplementary data-3-final.docx
- revised supplementary data/Supplementary data-4-final.docx
- __MACOSX/revised supplementary data/._Supplementary data-4-final.docx
